# Supplementary material for: The RALF1–eIF4E1 Signaling Axis Mediates Root Hair Elongation, Flowering Time, and Stress Tolerance During Seed Germination and Early Root Growth in Arabidopsis thaliana
Source: Plants (Basel). 2026 Apr 30;15(9):1369. doi: 10.3390/plants15091369 (PMC13164641; doi:10.3390/plants15091369)
Supplement: Supplementary file 1 [file plants-15-01369-s001.zip]

Archive with 1 entries (1 files):
- plants-4232124-supplementary.pdf
